# Supplementary material for: Genome-Wide Identification and Characterization of the JMJ Histone Demethylase Gene Family in Maize (Zea mays L.) and Its Potential Role Under Drought Stress
Source: Biology (Basel). 2026 Mar 27;15(7):534. doi: 10.3390/biology15070534 (PMC13072236; doi:10.3390/biology15070534)
Supplement: Supplementary file 1 [file biology-15-00534-s001.zip › Table S1.xlsx]

## Sheet: Sheet1
ID	Forward primer	Reverse primer
ZmActin	ATGTTTCCTGGGATTGCCGAT	CCAGTTTCGTCATACTCTCCCTTG
ZmJMJ16b	GCAGAGATTCACCACCAT	AGAACCGAACCTTGTAGTC
ZmJMJ17a	CACCATCAGTAGAAGACATTG	AAGCACATTCCGACATACA
ZmJMJ17b	CCACCATCAGTAGAAGACAT	AAGCACATTCCAACATACAG
ZmJMJ30a	GATGACGAAGCAGAGGAG	TGAAGAACAACAGCAAGGA
ZmJMJ24	ACCATCTGCTGAGAGTGT	ATCCGCCTTAATACCAACTT
ZmJMJ27b	TGTGTCTCCTCCTATCCATT	AACATCATCCTCATCGTCAA
ZmJMJ28	GAGAACTCCACAGATAACAAC	ACCTCACAACAAGACATACA
ZmJMJ31	ACCAGGAGATGAGCATAATG	GGACCAGTGAGATGAGTTC
ZmJMJ32	GATGCTCTACCTGCCAAG	CAGCGACCTCAAGAAGTT
